# Supplementary material for: Immune Profiling the Axilla with Fine Needle Aspiration Is Feasible to Risk-Stratify Breast Cancer
Source: Cancers (Basel). 2026 Jan 14;18(2):251. doi: 10.3390/cancers18020251 (PMC12838821; doi:10.3390/cancers18020251)
Supplement: Supplementary file 1 [file cancers-18-00251-s001.zip]

Archive with 1 entries (1 files):
- cancers-4078407-supplementary.pdf
